# Supplementary material for: Embeddings from deep learning transfer GO annotations beyond homology
Source: Sci Rep. 2021 Jan 13;11:1160. doi: 10.1038/s41598-020-80786-0 (PMC7806674; doi:10.1038/s41598-020-80786-0)
Supplement: Supplementary file 2 — Supplementary Information 2. [file 41598_2020_80786_MOESM2_ESM.txt]

P0DTD1	GO:0051301	cell division
P0DTD1	GO:0009617	response to bacterium
P0DTD1	GO:0007156	homophilic cell adhesion via plasma membrane adhesion molecules
P0DTD1	GO:0007601	visual perception
P0DTD1	GO:0007049	cell cycle
P0DTD1	GO:0007157	heterophilic cell-cell adhesion via plasma membrane cell adhesion molecules
P0DTC1	GO:0039548	suppression by virus of host IRF3 activity
P0DTC1	GO:0039520	induction by virus of host autophagy
P0DTC1	GO:0039595	induction by virus of catabolism of host mRNA
P0DTC1	GO:0019079	viral genome replication
P0DTC1	GO:0019082	viral protein processing
P0DTC1	GO:0006508	proteolysis
P0DTC1	GO:0039502	suppression by virus of host type I interferon-mediated signaling pathway
P0DTC1	GO:0039648	modulation by virus of host protein ubiquitination
P0DTC1	GO:0039579	suppression by virus of host ISG15 activity
P0DTC1	GO:0001172	transcription, RNA-templated
P0DTC2	GO:0046718	viral entry into host cell
P0DTC2	GO:0019064	fusion of virus membrane with host plasma membrane
P0DTC2	GO:0046813	receptor-mediated virion attachment to host cell
P0DTC2	GO:0009405	pathogenesis
P0DTC2	GO:0039654	fusion of virus membrane with host endosome membrane
P0DTC2	GO:0075509	endocytosis involved in viral entry into host cell
P0DTC3	GO:0051259	protein complex oligomerization
P0DTC3	GO:0039511	suppression by virus of host interferon receptor activity
P0DTC3	GO:0034220	ion transmembrane transport
P0DTC3	GO:0039502	suppression by virus of host type I interferon-mediated signaling pathway
P0DTC3	GO:0039707	pore formation by virus in membrane of host cell
P0DTC4	GO:0046760	viral budding from Golgi membrane
P0DTC4	GO:0044662	disruption by virus of host cell membrane
P0DTC5	GO:0030683	evasion or tolerance by virus of host immune response
P0DTC5	GO:0019058	viral life cycle
P0DTC6	GO:0016236	macroautophagy
P0DTC6	GO:0006260	DNA replication
P0DTC7	GO:0039646	modulation by virus of host G0/G1 transition checkpoint
P0DTD8	GO:0001878	response to yeast
P0DTD8	GO:0046513	ceramide biosynthetic process
P0DTD8	GO:1904220	regulation of serine C-palmitoyltransferase activity
P0DTD8	GO:0007029	endoplasmic reticulum organization
P0DTC8	GO:0010951	negative regulation of endopeptidase activity
P0DTC9	GO:0051123	RNA polymerase II preinitiation complex assembly
P0DTC9	GO:0045944	positive regulation of transcription by RNA polymerase II
P0DTC9	GO:0001113	transcriptional open complex formation at RNA polymerase II promoter
P0DTC9	GO:0000122	negative regulation of transcription by RNA polymerase II
A0A663DJA2	GO:0006487	protein N-linked glycosylation
P0DTD2	GO:0043248	proteasome assembly
P0DTD3	GO:0045058	T cell selection
P0DTD3	GO:0002250	adaptive immune response
P0DTD3	GO:0030217	T cell differentiation
