# Supplementary material for: Embeddings from deep learning transfer GO annotations beyond homology
Source: Sci Rep. 2021 Jan 13;11:1160. doi: 10.1038/s41598-020-80786-0 (PMC7806674; doi:10.1038/s41598-020-80786-0)
Supplement: Supplementary file 4 — Supplementary Information 4. [file 41598_2020_80786_MOESM4_ESM.txt]

P0DTD1	GO:0005509	calcium ion binding
P0DTD1	GO:0005201	extracellular matrix structural constituent
P0DTD1	GO:0050839	cell adhesion molecule binding
P0DTD1	GO:0038023	signaling receptor activity
P0DTD1	GO:0042803	protein homodimerization activity
P0DTC1	GO:0003968	RNA-directed 5'-3' RNA polymerase activity
P0DTC1	GO:0008270	zinc ion binding
P0DTC1	GO:0036459	thiol-dependent ubiquitinyl hydrolase activity
P0DTC1	GO:0003723	RNA binding
P0DTC1	GO:0004197	cysteine-type endopeptidase activity
P0DTC1	GO:0008242	omega peptidase activity
P0DTC2	GO:0046789	host cell surface receptor binding
P0DTC2	GO:0042802	identical protein binding
P0DTC3	GO:0005216	ion channel activity
P0DTC4	GO:0097020	COPII adaptor activity
P0DTC5	GO:0039660	structural constituent of virion
P0DTC6	GO:0015459	potassium channel regulator activity
P0DTC7	GO:0008009	chemokine activity
P0DTC7	GO:0016004	phospholipase activator activity
P0DTC7	GO:0048020	CCR chemokine receptor binding
P0DTC7	GO:0042056	chemoattractant activity
P0DTC7	GO:0004698	calcium-dependent protein kinase C activity
P0DTD8	GO:0004758	serine C-palmitoyltransferase activity
P0DTC8	GO:0004869	cysteine-type endopeptidase inhibitor activity
P0DTC9	GO:0003723	RNA binding
A0A663DJA2	GO:0015181	arginine transmembrane transporter activity
A0A663DJA2	GO:0015189	L-lysine transmembrane transporter activity
P0DTD2	GO:0005515	protein binding
P0DTD2	GO:0009055	electron transfer activity
P0DTD3	GO:0008083	growth factor activity
P0DTD3	GO:0008009	chemokine activity
