# Supplementary material for: Embeddings from deep learning transfer GO annotations beyond homology
Source: Sci Rep. 2021 Jan 13;11:1160. doi: 10.1038/s41598-020-80786-0 (PMC7806674; doi:10.1038/s41598-020-80786-0)
Supplement: Supplementary file 5 — Supplementary Information 5. [file 41598_2020_80786_MOESM5_ESM.txt]

A0A663DJA2	GO:0010930	negative regulation of auxin mediated signaling pathway
A0A663DJA2	GO:0048364	root development
A0A663DJA2	GO:0009734	auxin-activated signaling pathway
P0DTD8	GO:0046740	transport of virus in host, cell to cell
P0DTC6	GO:0009405	pathogenesis
P0DTD3	GO:0007283	spermatogenesis
P0DTD3	GO:0043065	positive regulation of apoptotic process
P0DTC4	GO:0046760	viral budding from Golgi membrane
P0DTC4	GO:0044662	disruption by virus of host cell membrane
P0DTD2	GO:0006412	translation
P0DTC7	GO:0039646	modulation by virus of host G0/G1 transition checkpoint
P0DTC8	GO:0006954	inflammatory response
P0DTC8	GO:0045087	innate immune response
P0DTC8	GO:0031666	positive regulation of lipopolysaccharide-mediated signaling pathway
P0DTC5	GO:0019058	viral life cycle
P0DTC5	GO:0030683	evasion or tolerance by virus of host immune response
P0DTC3	GO:0034220	ion transmembrane transport
P0DTC3	GO:0039707	pore formation by virus in membrane of host cell
P0DTC3	GO:0051259	protein complex oligomerization
P0DTC9	GO:0000413	protein peptidyl-prolyl isomerization
P0DTC9	GO:0016567	protein ubiquitination
P0DTC9	GO:0006457	protein folding
P0DTC2	GO:0075509	endocytosis involved in viral entry into host cell
P0DTC2	GO:0039654	fusion of virus membrane with host endosome membrane
P0DTC2	GO:0009405	pathogenesis
P0DTC2	GO:0046813	receptor-mediated virion attachment to host cell
P0DTC2	GO:0019064	fusion of virus membrane with host plasma membrane
P0DTC2	GO:0046718	viral entry into host cell
P0DTC1	GO:0019079	viral genome replication
P0DTC1	GO:0039648	modulation by virus of host protein ubiquitination
P0DTC1	GO:0001172	transcription, RNA-templated
P0DTC1	GO:0039548	suppression by virus of host IRF3 activity
P0DTC1	GO:0039579	suppression by virus of host ISG15 activity
P0DTC1	GO:0039520	induction by virus of host autophagy
P0DTC1	GO:0039502	suppression by virus of host type I interferon-mediated signaling pathway
P0DTC1	GO:0039595	induction by virus of catabolism of host mRNA
P0DTC1	GO:0090305	nucleic acid phosphodiester bond hydrolysis
P0DTC1	GO:0019082	viral protein processing
P0DTC1	GO:0006508	proteolysis
P0DTD1	GO:0039648	modulation by virus of host protein ubiquitination
P0DTD1	GO:0032259	methylation
P0DTD1	GO:0032508	DNA duplex unwinding
P0DTD1	GO:0001172	transcription, RNA-templated
P0DTD1	GO:0006351	transcription, DNA-templated
P0DTD1	GO:0039644	suppression by virus of host NF-kappaB transcription factor activity
P0DTD1	GO:0039579	suppression by virus of host ISG15 activity
P0DTD1	GO:0039520	induction by virus of host autophagy
P0DTD1	GO:0039502	suppression by virus of host type I interferon-mediated signaling pathway
P0DTD1	GO:0090503	RNA phosphodiester bond hydrolysis, exonucleolytic
P0DTD1	GO:0039595	induction by virus of catabolism of host mRNA
P0DTD1	GO:0019083	viral transcription
P0DTD1	GO:0039694	viral RNA genome replication
P0DTD1	GO:0019082	viral protein processing
P0DTD1	GO:0006508	proteolysis
