# Supplementary material for: Embeddings from deep learning transfer GO annotations beyond homology
Source: Sci Rep. 2021 Jan 13;11:1160. doi: 10.1038/s41598-020-80786-0 (PMC7806674; doi:10.1038/s41598-020-80786-0)
Supplement: Supplementary file 6 — Supplementary Information 6. [file 41598_2020_80786_MOESM6_ESM.txt]

A0A663DJA2	GO:0016021	integral component of membrane
A0A663DJA2	GO:0016020	membrane
P0DTD8	GO:0016021	integral component of membrane
P0DTD8	GO:0033644	host cell membrane
P0DTD8	GO:0016020	membrane
P0DTC6	GO:0044165	host cell endoplasmic reticulum
P0DTC6	GO:0044177	host cell Golgi apparatus
P0DTC6	GO:0016020	membrane
P0DTC6	GO:0044178	host cell Golgi membrane
P0DTC6	GO:0044167	host cell endoplasmic reticulum membrane
P0DTD3	GO:0005634	nucleus
P0DTC4	GO:0044177	host cell Golgi apparatus
P0DTC4	GO:0016021	integral component of membrane
P0DTC4	GO:0044172	host cell endoplasmic reticulum-Golgi intermediate compartment
P0DTC4	GO:0016020	membrane
P0DTC4	GO:0044178	host cell Golgi membrane
P0DTD2	GO:0030430	host cell cytoplasm
P0DTD2	GO:0016020	membrane
P0DTD2	GO:0044161	host cell cytoplasmic vesicle
P0DTD2	GO:0044162	host cell cytoplasmic vesicle membrane
P0DTC7	GO:0044165	host cell endoplasmic reticulum
P0DTC7	GO:0044177	host cell Golgi apparatus
P0DTC7	GO:0019012	virion
P0DTC7	GO:0016021	integral component of membrane
P0DTC7	GO:0044173	host cell endoplasmic reticulum-Golgi intermediate compartment membrane
P0DTC7	GO:0016020	membrane
P0DTC7	GO:0044178	host cell Golgi membrane
P0DTC7	GO:0044167	host cell endoplasmic reticulum membrane
P0DTC8	GO:0005615	extracellular space
P0DTC8	GO:0005576	extracellular region
P0DTC5	GO:0019031	viral envelope
P0DTC5	GO:0044177	host cell Golgi apparatus
P0DTC5	GO:0019012	virion
P0DTC5	GO:0030430	host cell cytoplasm
P0DTC5	GO:0016021	integral component of membrane
P0DTC5	GO:0055036	virion membrane
P0DTC5	GO:0044178	host cell Golgi membrane
P0DTC3	GO:0044177	host cell Golgi apparatus
P0DTC3	GO:0019012	virion
P0DTC3	GO:0030430	host cell cytoplasm
P0DTC3	GO:0005576	extracellular region
P0DTC3	GO:0016021	integral component of membrane
P0DTC3	GO:0044385	integral to membrane of host cell
P0DTC3	GO:0016020	membrane
P0DTC3	GO:0044178	host cell Golgi membrane
P0DTC3	GO:0020002	host cell plasma membrane
P0DTC9	GO:0019013	viral nucleocapsid
P0DTC9	GO:0044177	host cell Golgi apparatus
P0DTC9	GO:0019012	virion
P0DTC9	GO:0030430	host cell cytoplasm
P0DTC9	GO:0044220	host cell perinuclear region of cytoplasm
P0DTC9	GO:0044172	host cell endoplasmic reticulum-Golgi intermediate compartment
P0DTC2	GO:0019031	viral envelope
P0DTC2	GO:0019012	virion
P0DTC2	GO:0016021	integral component of membrane
P0DTC2	GO:0055036	virion membrane
P0DTC2	GO:0044173	host cell endoplasmic reticulum-Golgi intermediate compartment membrane
P0DTC2	GO:0020002	host cell plasma membrane
P0DTC1	GO:0030430	host cell cytoplasm
P0DTC1	GO:0044220	host cell perinuclear region of cytoplasm
P0DTC1	GO:0016021	integral component of membrane
P0DTC1	GO:0033644	host cell membrane
P0DTC1	GO:0016020	membrane
P0DTD1	GO:0030430	host cell cytoplasm
P0DTD1	GO:0044220	host cell perinuclear region of cytoplasm
P0DTD1	GO:0016021	integral component of membrane
P0DTD1	GO:0033644	host cell membrane
P0DTD1	GO:0044172	host cell endoplasmic reticulum-Golgi intermediate compartment
P0DTD1	GO:0016020	membrane
