# Supplementary material for: Embeddings from deep learning transfer GO annotations beyond homology
Source: Sci Rep. 2021 Jan 13;11:1160. doi: 10.1038/s41598-020-80786-0 (PMC7806674; doi:10.1038/s41598-020-80786-0)
Supplement: Supplementary file 7 — Supplementary Information 7. [file 41598_2020_80786_MOESM7_ESM.txt]

A0A663DJA2	GO:0009055	electron transfer activity
A0A663DJA2	GO:0005506	iron ion binding
A0A663DJA2	GO:0020037	heme binding
P0DTD8	GO:0015078	proton transmembrane transporter activity
P0DTC6	GO:0005125	cytokine activity
P0DTC6	GO:0005126	cytokine receptor binding
P0DTD3	GO:0005515	protein binding
P0DTC4	GO:0015078	proton transmembrane transporter activity
P0DTD2	GO:0003735	structural constituent of ribosome
P0DTD2	GO:0000049	tRNA binding
P0DTC7	GO:0005515	protein binding
P0DTC7	GO:0005537	mannose binding
P0DTC8	GO:0005515	protein binding
P0DTC5	GO:0039660	structural constituent of virion
P0DTC3	GO:0005216	ion channel activity
P0DTC9	GO:0003723	RNA binding
P0DTC2	GO:0042802	identical protein binding
P0DTC2	GO:0046789	host cell surface receptor binding
P0DTC1	GO:0004519	endonuclease activity
P0DTC1	GO:0003968	RNA-directed 5'-3' RNA polymerase activity
P0DTC1	GO:0036459	thiol-dependent ubiquitinyl hydrolase activity
P0DTC1	GO:0008242	omega peptidase activity
P0DTC1	GO:0004197	cysteine-type endopeptidase activity
P0DTC1	GO:0003723	RNA binding
P0DTC1	GO:0008270	zinc ion binding
P0DTD1	GO:0004519	endonuclease activity
P0DTD1	GO:0003724	RNA helicase activity
P0DTD1	GO:0003968	RNA-directed 5'-3' RNA polymerase activity
P0DTD1	GO:0008168	methyltransferase activity
P0DTD1	GO:0000175	3'-5'-exoribonuclease activity
P0DTD1	GO:0036459	thiol-dependent ubiquitinyl hydrolase activity
P0DTD1	GO:0008242	omega peptidase activity
P0DTD1	GO:0004197	cysteine-type endopeptidase activity
P0DTD1	GO:0005524	ATP binding
P0DTD1	GO:0003723	RNA binding
P0DTD1	GO:0003678	DNA helicase activity
P0DTD1	GO:0008270	zinc ion binding
P0DTD1	GO:0042802	identical protein binding
